# Supplementary material for: From the Farms to the Dining Table: The Distribution and Molecular Characteristics of Antibiotic-Resistant Enterococcus spp. in Intensive Pig Farming in South Africa
Source: Microorganisms. 2021 Apr 21;9(5):882. doi: 10.3390/microorganisms9050882 (PMC8142977; doi:10.3390/microorganisms9050882)
Supplement: Supplementary file 1 [file microorganisms-09-00882-s001.zip]

Archive with 1 entries (1 files):
- microorganisms-1148371-supplementary.pdf
